# Supplementary material for: Specific and sensitive detection of bovine coronavirus using CRISPR-Cas13a combined with RT-RAA technology
Source: Front Vet Sci. 2025 Jan 7;11:1473674. doi: 10.3389/fvets.2024.1473674 (PMC11749252; doi:10.3389/fvets.2024.1473674)
Supplement: Supplementary file 5 [file Data_Sheet_1.ZIP]

Archive with 50 entries (49 files):
- Sequencing result/
- Sequencing result/0001_31524120200611_(1)_[F].ab1
- Sequencing result/0001_31524120200611_(11)_[F] .ab1
- Sequencing result/0001_31524120200611_(41)_[F].ab1
- Sequencing result/0001_31524120200611_(44)_[F].ab1
- Sequencing result/0001_31524120200611_(45)_[F].ab1
- Sequencing result/0001_31524120200611_(46)_[F].ab1
- Sequencing result/0001_31524120200611_(47)_[F].ab1
- Sequencing result/0001_31524120200611_(48)_[F].ab1
- Sequencing result/0001_31524120200611_(49)_[F] .ab1
- Sequencing result/0002_31524120200611_(12)_[R] .ab1
- Sequencing result/0002_31524120200611_(31)_[R].ab1
- Sequencing result/0003_31524120200612_(13)_[F].ab1
- Sequencing result/0003_31524120200612_(2)_[F].ab1
- Sequencing result/0003_31524120200612_(42)_[F].ab1
- Sequencing result/0004_31524120200612_(14)_[R].ab1
- Sequencing result/0004_31524120200612_(32)_[R].ab1
- Sequencing result/0005_31524120200613_(15)_[F].ab1
- Sequencing result/0005_31524120200613_(3)_[F].ab1
- Sequencing result/0005_31524120200613_(43)_[F].ab1
- Sequencing result/0006_31524120200613_(16)_[R].ab1
- Sequencing result/0006_31524120200613_(33)_[R].ab1
- Sequencing result/0007_31524120200614_(17)_[F].ab1
- Sequencing result/0007_31524120200614_(4)_[F].ab1
- Sequencing result/0008_31524120200614_(18)_[R].ab1
- Sequencing result/0008_31524120200614_(34)_[R].ab1
- Sequencing result/0009_31524120200615_(19)_[F].ab1
- Sequencing result/0009_31524120200615_(5)_[F].ab1
- Sequencing result/0010_31524120200615_(20)_[R].ab1
- Sequencing result/0010_31524120200615_(35)_[R].ab1
- Sequencing result/0011_31524120200616_(21)_[F].ab1
- Sequencing result/0011_31524120200616_(6)_[F].ab1
- Sequencing result/0012_31524120200616_(22)_[R].ab1
- Sequencing result/0012_31524120200616_(36)_[R].ab1
- Sequencing result/0013_31524120200617_(23)_[F].ab1
- Sequencing result/0013_31524120200617_(7)_[F].ab1
- Sequencing result/0014_31524120200617_(24)_[R] .ab1
- Sequencing result/0014_31524120200617_(37)_[R].ab1
- Sequencing result/0015_31524120200618_(25)_[F].ab1
- Sequencing result/0015_31524120200618_(8)_[F].ab1
- Sequencing result/0016_31524120200618_(26)_[R] .ab1
- Sequencing result/0016_31524120200618_(38)_[R].ab1
- Sequencing result/0017_31524120200619_(27)_[F] .ab1
- Sequencing result/0017_31524120200619_(9)_[F].ab1
- Sequencing result/0018_31524120200619_(28)_[R].ab1
- Sequencing result/0018_31524120200619_(39)_[R].ab1
- Sequencing result/0019_31524120200620_(10)_[F].ab1
- Sequencing result/0019_31524120200620_(29)_[F] .ab1
- Sequencing result/0020_31524120200620_(30)_[R] .ab1
- Sequencing result/0020_31524120200620_(40)_[R].ab1
